# Supplementary material for: Multicenter Cross-sectional Study on the Epidemiology of Human Metapneumovirus in Italy, 2022–2024, With a Focus on Adults Over 50 Years of Age
Source: J Infect Dis. 2025 Jul 16;232(Suppl 1):S109–20. doi: 10.1093/infdis/jiaf111 (PMC12265061; doi:10.1093/infdis/jiaf111)
Supplement: jiaf111_Supplementary_Data [file jiaf111_supplementary_data.zip]

Archive with 2 entries (2 files):
- Pierangeli_TableS1 REV.docx
- Supplementary material S2.docx
